# Supplementary material for: mimicDetector: a pipeline for protein motif mimicry detection in host-pathogen interactions
Source: Bioinformatics. 2026 Jan 12;42(2):btag012. doi: 10.1093/bioinformatics/btag012 (PMC12881831; doi:10.1093/bioinformatics/btag012)
Supplement: btag012_Supplementary_Data [file btag012_supplementary_data.zip]

Archive with 2 entries (2 files):
- SOM_Figures_20260108.pdf
- SOM_Tables_20260107.docx
